# Supplementary material for: Targeting of Bacteria Using Amylase-Degradable, Copper-Loaded Starch Nanoparticles
Source: Antibiotics (Basel). 2026 Jan 4;15(1):56. doi: 10.3390/antibiotics15010056 (PMC12838110; doi:10.3390/antibiotics15010056)
Supplement: Supplementary file 1 [file antibiotics-15-00056-s001.zip]

Archive with 1 entries (1 files):
- antibiotics-4013212-supplementary.pdf
